# Supplementary material for: Prolonged β2-agonist treatment enhances muscle-specific glucose uptake in individuals with overweight and obesity: a randomized placebo-controlled trial
Source: Nat Commun. 2026 Apr 21;17:5483. doi: 10.1038/s41467-026-71897-9 (PMC13284196; doi:10.1038/s41467-026-71897-9)
Supplement: Supplementary file 4 — Source data [file 41467_2026_71897_MOESM4_ESM.xlsx]

## Sheet: Table 1
					Subject	Potassium (mmol/L)	ALAT (U/L)	ASAT (U/L)	yGT (U/L)	TSH (mU/L)	Hemoglobulin (mmol/L)	Creatine (µmol/L)	eGFR (mL/min/1.73 m)
	Range (Max-Min)	Mean	SD		1	4.9	33	28	39	0.9	8.5	99	69
Age (years)	26	62.2857	8.15644		2	4.2	33	29	30	2.1	10.4	95	74
Sex (female | male)	-	3 | 11			3	4.2	22	26	19	2.2	10.1	82	87
Body weight (kg)	36.2	86.7714	10.7032		4	4.3	50	34	36	1.7	10.1	81	91
Height (cm)	25.7	174.157	8.35471		5	4.9	19	17	12	1.3	8.9	57	99
BMI (kg/m2)	7.6	28.56	2.22505		6	4.5	30	19	61.9	1.6	9.8	83	87
Overweight (n=9)	-	27.4	1.4		7	4.3	34	22	21	2.8	10.3	110	62
Obesity class I (n=4)	-	31.4	0.9		8	4.6	61	43	41	1.8	10.7	83	80
					9	4.7	20	17	21	2.4	8.4	69	87
					10	4.2	19	9	15	3.4	7.7	59	89
					11	3.8	20	15	11	1.9	8.4	81	81
					12	5	20	25	22	2.5	10.3	85	84
					13	5.4	14	22	18	6.4	9.1	87	74.8
					14	4.4	15	22	52	4.5	9.2	7.6	88
					Average	4.52857	27.8571	23.4286	28.4929	2.53571	9.42143	77.0429	82.3429
					SD	0.417739	13.6374	8.51889	15.4641	1.43184	0.941503	24.486	9.69613

## Sheet: Fig 1
Subject	b. Mcglu Vastus Lateralis (umol/min/100g)		c. Mcglu Hamstring Biceps long head (umol/min/100g)		d. Mcglu Liver (umol/min/100g)		e. Mcglu Heart (umol/min/100g)		f. M-value (µmol/kg/min)		g. % Suppression of Plasma Free Fatty Acids (Baseline vs. insulin infusion)
	Placebo	Clen	Placebo	Clen	Placebo	Clen	Placebo	Clen	Placebo	Clen	Placebo	Clen
1	8.33346	11.8804	14.7107	17.0422	4.91764	4.24463	39.0063	52.3652	34.0349	34.2882	66.7623	79.3093
2	-	-	-	-	-	-	-	-	36.9176	30.3828	83.8743	78.5067
3	9.99033	14.2843	17.0086	19.0297	3.61258	2.36514	43.4922	58.751	44.8759	53.3534	86.837	90.9999
4	7.06495	5.48001	9.90154	9.43342	-4.00266	-2.77244	41.6071	41.5083	30.2911	24.0181	82.5263	76.9375
5	17.7397	17.227	26.5101	31.7	-7.53844	5.26352	41.3379	51.4656	65.8529	62.0054	97.9972	96.7075
6	7.63486	11.2678	8.8146	14.9996	3.64835	4.09826	20.3661	30.2065	48.029	43.197	64.9914	74.7688
7	-	-	18.05	16.93	9.35652	5.38495	36.5138	51.0654	38.8947	44.3678	85.7345	82.1139
8	9.37967	12.3725	14.8252	17.8621	2.33143	4.27227	57.7286	60.9817	32.0591	32.865	79.0464	88.2398
9	7.68348	9.44685	16.3929	16.1212	1.72125	23.0639	53.5678	30.8702	33.9793	38.8947	84.7858	88.8883
10	14.1842	15.8578	16.8902	18.5962	-2.73169	1.76971	32.8695	22.3976	48.8949	67.2262	97.7143	96.3642
11	11.8883	8.11272	15.5613	13.311	0.409897	2.41639	26.1475	36.4377	49.8828	32.8708	-	-
12	9.36959	12.6913	7.83347	8.57547	1.82454	4.16904	44.6806	43.9285	35.8453	54.0353	93.6252	82.8249
13	5.97526	9.09627	6.99086	9.77017	0.94462	0.584622	18.8389	34.3468	57.0721	44.9559	85.2668	87.0706
14	10.2513	9.39807	14.4669	14.9651	7.23686	2.10556	31.2167	39.911	64.6234	55.0586	79.4623	89.8461
Average	9.95792	11.4262	14.4582	16.0259	1.67161	4.38196	37.4902	42.6335	44.3752	44.1085	83.7403	85.5829
SD	3.30772	3.35722	5.22805	5.87502	4.53904	6.03115	11.6236	11.7613	11.8332	12.796	9.97845	7.1208

## Sheet: Fig 2
Subject	a. Plasma glucose concentrations (mmol/L)		b. Plasma insulin concentrations (mU/L)		c. Plasma free fatty acids concentrations (umol/L)		d. Serum triglyceride concentrations (mmol/L)
	Placebo	Clen	Placebo	Clen	Placebo	Clen	Placebo	Clen
1	6.16145	6.0705	2.44	5.87	607.66	578.11	2.32	2.71
2	5.8014	6.05535	24.75	13.39	668.56	602.49	1.69	1.21
3	5.6281	5.23225	8.15	2.99	593.005	769.6	1.655	1.475
4	5.9976	6.1057	26.22	11.14	1096.2	776.27	1.7	1.57
5	6.26	5.76825	2.42	1.8	829.945	766.595	0.53	0.8
6	5.27055	5.2795	8.36	7.29	216.975	416.02	0.84	1.09
7	5.2699	5.37675	14.98	6.6	998.035	772.78	2.995	2.895
8	6.2549	6.07335	6.02	6.77	718.995	889.97	1.73	1.06
9	5.8285	5.80745	13.94	9.61	454.41	734.97	1.83	1.19
10	5.4322	5.43985	1.48	1.64	849.64	578.145	0.64	0.5
11	6.19855	5.39285	7.93	11.82	-	-	1.3	1.345
12	5.0222	5.58955	5.39	6.13	1114.55	581.64	1.155	2.01
13	5.12875	5.18835	9.93	12.13	497.33	643.09	1.17	0.845
14	5.23605	5.5464	5.74	9.45	585.315	759.19	2.35	1.08
Average	5.67787	5.63758	9.83929	7.61643	710.048	682.221	1.56464	1.41286
SD	0.450538	0.338421	7.7134	3.81491	262.17	127.215	0.691563	0.692309

## Sheet: Fig 3
Subject	b. Mean SUV Brown adipose tissue		c. Max SUV Brown adipose tissue
	Placebo	Clen	Placebo	Clen
1	0.968135	1.08743	3.29956	1.81581
2	0.891989	0.779066	2.81401	1.57837
3	0.929066	0.570292	2.6851	2.20251
4	1.09841	0.962597	2.09604	2.19431
5	1.28326	1.08196	3.46481	2.61044
6	1.29335	0.303405	3.19233	0.812692
7	-	-	-	-
8	0.45026	0.937091	1.03664	1.59305
9	0.600701	0.427109	0.926504	0.983343
10	0.979143	1.4226	1.46356	3.20342
11	0.310459	0.557682	0.530885	1.90454
12	1.06544	1.18539	3.02382	3.00907
13	0.984793	1.25554	2.16864	2.75607
14	0.755445	0.508471	1.62281	1.17965
Average	0.893112	0.852203	2.17882	1.98794
SD	0.295387	0.353338	0.988564	0.763232

## Sheet: Fig 4
Subject	a. Body weight (kg)		b. Fat mass (kg)		c. Fat Free Mass (kg)
	Placebo	Clen	Placebo	Clen	Placebo	Clen
1	91.694	93.374	29.886	22.883	61.808	70.491
2	93.343	91.804	19.891	23.139	73.452	68.665
3	96.997	93.798	27.137	21.655	69.86	72.143
4	81.304	82.11	23.851	23.446	57.453	56.664
5	73.55	71.301	31.566	28.049	41.984	43.252
6	64.951	64.512	19.193	21.086	47.758	43.426
7	98.071	99.706	29.941	30.801	68.129	69.1
8	99.886	100.031	36.852	35.705	63.033	64.326
9	79.727	80.172	35.59	35.589	44.137	44.583
10	84.026	85.433	34.038	32.206	49.988	53.227
11	92.122	94.922	29.613	32.453	62.508	62.469
12	75.506	75.892	22.227	23.113	53.281	52.869
13	89.159	87.694	27.368	25.277	61.791	62.416
14	81.301	81.994	25.709	27.461	55.593	54.484
Average	85.8312	85.9102	28.0616	27.3474	57.9125	58.4368
SD	10.3345	10.6026	5.51408	5.16323	9.61804	10.164

## Sheet: Fig 5
Subject	a. Nocturnal energy expenditure (kJ/day)		b. Protein oxidation (g/min)		c. Lipid oxidation (g/min)		d. Carbohydrate oxidation (g/min)		e. RER		f. NPRER
	Placebo	Clen	Placebo	Clenbuterol	Placebo	Clenbuterol	Placebo	Clenbuterol	Placebo	Clenbuterol	Placebo	Clenbuterol
1	8735.74	7538.07	0.0724711	0.0700261	0.0666766	0.0864069	0.118	0.0286692	0.827301	0.761701	0.832652	0.745268
2	7452.91	8022.87	0.0647388	0.0727628	0.0671923	0.052253	0.0743094	0.122181	0.803196	0.841673	0.801156	0.852618
3	8239.77	8696.06	0.0552673	0.0533729	0.064014	0.0504861	0.122484	0.173075	0.832851	0.867868	0.838247	0.88014
4	7304.79	7184.11	0.0509708	0.0403392	0.0571728	0.0419992	0.105559	0.146261	0.830589	0.869832	0.835698	0.88125
5	-	-	-	-	-	-	-	-	-	-	-	-
6	5997.38	6545.13	0.0529401	0.0530101	0.0488272	0.0478758	0.0707691	0.0944661	0.816524	0.83341	0.818785	0.840403
7	8172.05	7895.81	0.0740236	0.0626709	0.0974507	0.106162	0.0245221	0.00581901	0.755555	0.737067	0.737657	0.71693
8	8726.37	8587.14	0.0567189	0.0509329	0.0835645	0.113656	0.0959496	0.0284623	0.804695	0.749487	0.803608	0.737751
9	5786.64	6767.73	0.0352088	0.0329495	0.0422682	0.0858094	0.0958758	0.0384885	0.843487	0.763119	0.850499	0.755882
10	-	-	-	-	-	-	-	-	0.781648	0.764341	-	-
11	7518	8132.91	0.0339977	0.0294236	0.0944522	0.118694	0.0474535	0.0216897	0.766556	0.73891	0.76039	0.731084
12	9190.77	7686.72	0.0457935	0.0454014	0.106567	0.0789687	0.0737077	0.0771763	0.779715	0.796374	0.774913	0.793768
13	7128.37	7328.2	0.0401385	0.0351904	0.0479472	0.0710034	0.130819	0.0917469	0.855222	0.811051	0.863862	0.811276
14	6488.55	7195.33	0.0434303	0.0300078	0.0691925	0.0796914	0.054064	0.0722866	0.78642	0.791835	0.781128	0.789495
Average	7561.78	7631.67	0.0521416	0.0480073	0.0704438	0.0777505	0.0844595	0.0750268	0.806443	0.794359	0.808216	0.794655
SD	1097.03	670.239	0.0133475	0.0150786	0.0208759	0.0261596	0.0326406	0.0529733	0.0309476	0.0469631	0.0386476	0.0586404

## Sheet: Fig 6
Subject	a. Heart Rate (Beats/min) week 4		b. Average Systolic Blood Pressure (mmHg) week 4		c. Average Diastolic Blood Pressure (mmHg) week 4		d. Baseline femoral artery diameter (mm)		e. Baseline femoral flow velocity (in arbitrary units)		f. FMD (%)		g. Normalized FMD for peak flow (%)
	Placebo	Clen	Placebo	Clen	Placebo	Clen	Placebo	Clenbuterol	Placebo	Clenbuterol	Placebo	Clenbuterol	Placebo	Clenbuterol
1	55.7	52.3	146	144.7	77.7	73	8.47439	8.84332	29.773	35.0847	1.6	2.08589	0.8	1.3
2	63.7	66	146	144.67	92.3	90	7.97526	8.26823	27.274	31.9602	2.1	1.4	1	1
3	52	59	132.7	127	81.7	79	8.27908	8.88672	27.9396	25.6224	1.6	2	0.6	2.1
4	55.7	61.7	114.3	112.3	85.7	79.7	8.47439	9.04948	23.1227	17.7999	2.8	2.7	1.2	0.5
5	72.3	72	106.3	124	64.7	72	-	-	-	-	-	-	-	-
6	71.3	71.3	139.3	128.7	92.7	86	8.5612	8.31163	21.0658	17.084	1	0.9	0.6	0.4
7	74.3	72.67	162.3	144.33	117	101.33	8.30078	8.50694	19.6886	26.2844	2.2	1.3	2.6	0.7
8	58.67	66.3	169	140.7	111.33	99.3	9.66797	9.52691	17.9716	20.0195	1.1	2	0.2	0.6
9	51.3	54	118	119.7	74	77	7.21933	7.20486	35.8288	30.9066	1.8	1.9	0.5	1.4
10	64	70	123	132.33	82	83.67	6.95168	6.81424	30.2452	29.7619	4.2	3.1	-	-
11	68.67	78.3	151.67	146.6	93.3	85	9.03863	8.86863	34.3979	36.5919	2.2	1.6	2	1.4
12	64.33	86	150.33	143	106.33	96.5	7.0204	6.8287	23.7863	39.0339	1.9	2.2	0.6	0.5
13	67.3	70.33	159.3	152	99	96.33	7.34592	7.22656	45.1007	45.4823	0.4	0.6	1	1.09
14	70	77.67	175	173.67	116	116	8.40929	8.53588	23.1227	28.9548	4.9	5.32995	3.86862	4.211
Average	63.5193	68.3979	142.371	138.121	92.4114	88.2021	8.13218	8.22093	27.6398	29.5836	2.13846	2.08583	1.24739	1.26675
SD	7.67319	9.40368	21.1131	15.5288	16.0491	12.4594	0.807833	0.902402	7.55396	8.37866	1.24066	1.18779	1.0662	1.05291

## Sheet: Fig S1
Subject	c. Adrenal gland right (mL)		d. Adrenal gland left (mL)		e. Average Adrenal gland right/left (mL)
	Placebo	Clen	Placebo	Clen	Placebo	Clen
1	6.08	2.49	8.56	6.01	7.32	4.25
2	6.63	5.95	6.56	6.28	6.595	6.115
3	8.74	7.11	4.25	6.44	6.495	6.775
4	3.57	3.76	7.27	6.33	5.42	5.045
5	4.85	2.77	4.22	3.77	4.535	3.27
6	4.17	3.43	3.94	2.94	4.055	3.185
7	4.66	5.49	5.62	8.32	5.14	6.905
8	1.88	5.41	4.57	6.28	3.225	5.845
9	3.05	4.59	6.97	6.27	5.01	5.43
10	1.72	1.31	5.77	4.86	3.745	3.085
11	5.16	8.82	3.87	4.83	4.515	6.825
12	5.94	4.92	8.68	7.48	7.31	6.2
13	4.93	1.99	3.6	3.42	4.265	2.705
14	4.52	5.27	4.12	6.77	4.32	6.02
Average	4.70714	4.52214	5.57143	5.71429	5.13929	5.11821
SD	1.85891	2.06356	1.76679	1.5496	1.31543	1.52727

## Sheet: Fig S2
Subject	C-peptide (nmol/L)
	Placebo	Clen
1	0.708	0.53
2	2.16	1.41
3	1.22	1.52
4	0.579	0.602
5	-	-
6	2.16	0.99
7	3.26	2.13
8	1.47	1.59
9	1.93	1.75
10	1.44	1.07
11	1.18	1.43
12	1.16	1.72
13	3.08	2.78
14	1.85	1.28
Average	1.70746	1.44631
SD	0.81596	0.603526
